# Supplementary material for: Effects of small-sided recreational team handball training on mechanical muscle function, body composition and bone mineralization in untrained young adults—A randomized controlled trial
Source: PLoS One. 2020 Nov 18;15(11):e0241359. doi: 10.1371/journal.pone.0241359 (PMC7673568; doi:10.1371/journal.pone.0241359)
Supplement: S1 Data — (XLSX) [file pone.0241359.s002.xlsx]

## Sheet: All_values_7_Jakob
Group	Gender	ID	Pre_Qcon_peak	Post_Qcon_peak	Delta_Qcon_peak	Pre_Qisom_peak	Post_Qisom_peak	Delta_Qisom_peak	Pre_Qsiom_RFD0to50	Post_Qsiom_RFD0to50	Delta_Qsiom_RFD0to50	Change_Qsiom_RFD0to50	Pre_Qsiom_RFD0to200	Post_Qsiom_RFD0to200	Delta_Qsiom_RFD0to200	Change_Qsiom_RFD0to200	Pre_Qsom_IMP0to50	Post_Qsom_IMP0to50	delta_Qsom_IMP0to50	Pre_Qsom_IMP0to200	Post_Qsom_IMP0to200	delta_Qsom_IMP0to200	Pre_Swayarea	Post_Swayarea	delta_Swayarea	Pre_Swaylength	Post_Swaylength	delta_Swaylength	Pre_Velocity	Post_Velocity	Delta_Velocity	Pre_Swayelipse	Post_Swayelipse	Delta_Swayelipse	Pre_JH	Post_JH	Delta_JH	Pre_Ppeak	Post_Ppeak	Delta_Ppeak	Pre_CMJ_RFD0to50	Post_CMJ_RFD0to50	Delta_CMJ_RFD0to50	Pre_LLS	Post_LLS	delta_LLS	Pre_HG_1RM	Post_HG_1RM	Delta_HG_1RM
1	m	Hm06	214.029	170.546	-43.4828	257.577	221.445	-36.1321	1940.74	1796.49	-144.248	-0.0743265	1030.58	970.119	-60.462	-0.0586678	1.86541	1.96056	0.0951521	26.9907	25.197	-1.79377	60068.7	57407.6	-2661.09	972.763	901.614	-71.1483	32.4254	30.0538	-2.37161	81.3314	57.5124	-23.819	12.8634	14.5854	1.72195	29.2573	30.1621	0.904742	18.0679	8.70106	-9.36686	36.3222	35.2169	-1.10526	39.8	41.3	1.5
1	m	Hm12	242.305	295.632	53.3271	275.087	339.319	64.2314	1445.3	1494.82	49.5189	0.0342621	1071.06	1235.69	164.635	0.153712	1.41562	1.45572	0.0401009	25.6168	27.3688	1.75202	78621.7	79576	954.256	1103.39	1127.53	24.14	36.7795	37.5842	0.804667	40.5873	58.8485	18.2611	37.2312	35.6146	-1.61663	53.4765	54.6931	1.21661	50.4664	74.7609	24.2946	43.2471	47.6161	4.36905	58.4	60.8	2.4
1	m	Hm20	279.908	292.688	12.7797	318.056	321.283	3.22698	2055.92	1457.48	-598.442	-0.291082	1104.3	1116.38	12.086	0.0109445	1.99295	1.3499	-0.643052	27.6153	27.8289	0.213639	45369.5	53157.3	7787.83	729.857	802.964	73.1069	24.3286	26.7655	2.4369	45.9683	69.9822	24.0139	29.247	27.3105	-1.93648	49.2723	49.0626	-0.209708	141.44	95.343	-46.0973	74.8651	68.5263	-6.33876	68.8	69	0.2
1	m	Hm23	274.16	311.121	36.9608	342.905	327.174	-15.731	1802.64	2092.34	289.704	0.160711	1141.5	1395.77	254.27	0.222752	2.01383	2.04247	0.0286402	26.7881	33.3445	6.5564	56407.4	67393.9	10986.5	886.183	892.452	6.26948	29.5394	29.7484	0.208983	69.7195	69.1129	-0.60655	35.8304	36.4828	0.652361	52.3042	54.4201	2.11596	176.983	163.168	-13.815	79.8971	79.4372	-0.459926	62.6	55.2	-7.4
1	m	Hm26	426.203	395.392	-30.8111	493.275	467.512	-25.7632	2651.85	2540.64	-111.207	-0.0419356	1730.49	1667.74	-62.7564	-0.036265	2.5941	2.73942	0.145318	42.1947	38.2014	-3.99326	59028.6	52793.1	-6235.5	850.234	785.171	-65.0629	28.3411	26.1724	-2.16876	86.6754	167.281	80.6058	22.6472	22.4824	-0.164853	39.6908	39.0175	-0.673321	66.5842	72.604	6.01989	50.0518	53.8827	3.8309	53.5	55.6	2.1
1	m	Hm28	241.834	268.928	27.094	236.533	272.879	36.346	1582.03	899.447	-682.581	-0.431459	1098.28	955.172	-143.108	-0.130302	1.63809	0.752909	-0.885181	25.9704	19.6568	-6.31359	75195.9	105315	30119.3	910.978	1364.04	453.066	30.3659	45.4681	15.1022	86.9983	106.911	19.9124	29.8597	26.9576	-2.9021	48.4659	42.2642	-6.2017	100.856	71.5933	-29.2631	73.058	53.7982	-19.2598	42.6	43.9	1.3
1	m	Hm29	261.362	268.89	7.52797	332.973	305.486	-27.4872	1964.15	1523.2	-440.949	-0.224499	1078.9	1060.18	-18.7143	-0.0173457	1.96282	1.46876	-0.494053	28.7411	25.6164	-3.12466	70137.7	56512.6	-13625	982.605	769.322	-213.282	32.7535	25.6441	-7.10941	101.29	40.0217	-61.2679	30.6623	30.7311	0.0688591	50.4664	47.3969	-3.0695	50.7498	13.6733	-37.0765	37.8523	36.5265	-1.32583	48.1	46.5	-1.6
1	m	Hm30	318.143	353.187	35.0436	386.157	403.17	17.0134	2634.66	1930.78	-703.878	-0.267161	1500.55	1592.74	92.1914	0.0614383	2.9852	2.20099	-0.784205	37.4111	33.9231	-3.48809	87518.5	91039.1	3520.51	1432.41	1238.44	-193.97	47.7468	41.2812	-6.46566	75.2949	94.8081	19.5132	32.9586	36.4525	3.4939	50.0655	52.2784	2.2129	37.4824	42.927	5.44458	39.356	52.3645	13.0084	51.2	62.1	10.9
1	m	Hm34	256.635	240.427	-16.2087	289.115	277.998	-11.1171	1244.08	1425.03	180.945	0.145444	1065.26	1201.89	136.628	0.128258	1.2082	1.40027	0.192064	24.3279	27.9983	3.67045	40936.9	46708.5	5771.54	519.068	534.157	15.0887	17.3023	17.8052	0.502957	58.0922	55.4833	-2.60893	25.4658	25.1084	-0.357357	40.7399	41.7777	1.03777	22.0587	33.3512	11.2925	44.8277	35.6083	-9.21941	52.3	45.2	-7.1
1	m	Hm36	258.131	257.575	-0.55589	270.586	249.152	-21.4339	442.501	819.256	376.754	0.851419	728.954	861.354	132.4	0.18163	0.447047	0.787405	0.340359	13.1802	18.3826	5.20241	102226	51995.2	-50231.2	1336.3	703.823	-632.474	44.5433	23.4608	-21.0825	123.057	35.7242	-87.3328	36.8482	37.7713	0.923019	57.8393	57.5592	-0.280079	212.861	35.2565	-177.604	105.961	52.1737	-53.7877	58.2	55.3	-2.9
1	m	Hm38	187.968	186.103	-1.86515	226.279	244.027	17.7471	624.921	1142.08	517.161	0.827562	547.379	788.611	241.232	0.440704	0.649755	1.16738	0.517623	11.3879	18.6415	7.25366	81507.2	48549	-32958.1	996.487	742.283	-254.204	33.2162	24.7428	-8.47346	99.5948	52.3472	-47.2476	33.9381	31.4674	-2.47069	46.3771	51.7002	5.32311	15.2764	26.459	11.1826	34.2021	42.8248	8.62272	45.1	49.4	4.3
1	m	Hm39	280.796	309.254	28.4582	355.283	344.073	-11.2096	1119.35	2792.6	1673.25	1.49483	1089.49	1476.36	386.874	0.355097	1.04091	2.94972	1.90881	23.0986	36.4394	13.3409	81468.7	56866.4	-24602.4	1268.08	809.372	-458.706	42.2693	26.9791	-15.2902	94.728	37.9262	-56.8019	25.4813	29.5162	4.03499	40.748	43.7567	3.0087	36.0319	57.2761	21.2442	54.597	46.06	-8.53697	44.5	49	4.5
1	m	Hm48	299.062	272.343	-26.7199	304.946	297.835	-7.11163									0.300647	1.92642	1.62577	10.5261	30.8537	20.3277	52488.5	59725.3	7236.85	878.901	685.954	-192.947	29.2967	22.8651	-6.43156	45.2986	34.1564	-11.1422	37.5169	36.9682	-0.548735	59.5886	59.5	-0.0886293	87.8189	106.514	18.6947	58.5444	56.6998	-1.8446	56.5	49	-7.5
1	m	Hm51	311.891	317.22	5.32843	324.419	372.166	47.7464	2442.91	2692.05	249.141	0.101985	1287.16	1510.3	223.141	0.173359	2.65215	2.8021	0.149947	32.9456	37.0543	4.10867	71739	59799.6	-11939.4	900.756	762.855	-137.9	30.0252	25.4285	-4.59667	156.588	75.6988	-80.8895	33.554	34.7917	1.23775	51.2062	54.0169	2.81079	44.6904	52.902	8.21154	46.6095	51.2618	4.65227	48.3	49.4	1.1
1	w	Hd01				251.807	277.434	25.6263	2127.6	1172.39	-955.212	-0.448962	1088.94	1018.92	-70.0215	-0.0643024	2.15867	1.14722	-1.01145	27.1641	22.9738	-4.1903																									39.6	42.2	2.6
1	w	Hd04																					45759.3	50580.7	4821.42	566.729	725.213	158.484	18.891	24.1738	5.2828	23.9712	46.3317	22.3605	22.5772	19.4075	-3.16973	42.0153	38.4374	-3.57795	151.232	105.285	-45.9471	83.7026	74.685	-9.01755	34.5	33.6	-0.9
1	w	Hd07	173.959	207.335	33.3755	232.205	244.861	12.656	858.67	926.782	68.1117	0.0793223	792.58	754.665	-37.9146	-0.047837	0.896139	0.943422	0.0472836	17.5965	17.2332	-0.363274	73284.1	75901.8	2617.71	982.823	943.558	-39.2651	32.7608	31.4519	-1.30884	52.117	56.4432	4.32618	15.708	16.8009	1.09286	32.8125	32.7172	-0.0953456	73.7994	107.047	33.2481	53.3975	70.5841	17.1866	49	46	-3
1	w	Hd10	165.597	192.405	26.8082	216.316	213	-3.31655	856.404	1120.06	263.654	0.307862	715.425	848.24	132.815	0.185644	0.762444	1.16013	0.397689	16.5705	19.9924	3.42192	66777.1	62550.4	-4226.71	794.79	811.158	16.3672	26.493	27.0386	0.545574	55.2691	118.779	63.5096	17.2564	19.2124	1.956	36.2059	37.6459	1.44001	22.2272	39.4893	17.2621	43.9526	59.5706	15.6179	31.7	41.2	9.5
1	w	Hd13																					67819.7	71995.2	4175.52	786.328	913.667	127.339	26.2109	30.4556	4.24464	27.625	53.7042	26.0793	18.8011	18.8463	0.045269	39.8984	39.2331	-0.665303	75.4997	44.1637	-31.336	84.6505	48.6216	-36.0289	29.9	35.3	5.4
1	w	Hd14	152.765	145.333	-7.43212	208.36	210.942	2.5825	969.754	762.096	-207.657	-0.214134	758.192	648.798	-109.393	-0.144282	1.02491	0.745096	-0.279817	17.1677	14.6462	-2.52148	46233.2	32806.1	-13427.1	613.881	630.177	16.2962	20.4627	21.0059	0.543206	58.7109	158.331	99.6203	16.6191	21.392	4.77291	32.0784	37.2467	5.16836	42.1111	12.5797	-29.5314	56.9343	179.314	122.38	35.4	34.7	-0.7
1	w	Hd15	209.612	194.346	-15.2656	241.187	247.029	5.84179	1869.14	1492.99	-376.148	-0.201242	1106.76	944.607	-162.155	-0.146513	1.95968	1.65327	-0.306408	27.3384	23.3194	-4.01901	55113.2	53731.6	-1381.56	708.759	714.183	5.42403	23.6253	23.8061	0.180801	74.3606	41.6682	-32.6924	19.8059	19.1509	-0.655014	35.4762	36.0081	0.531812	124.82	85.593	-39.2269	67.3034	54.3199	-12.9836	44.9	38.4	-6.5
1	w	Hd16	141.448	204.623	63.1742	186.805	219.321	32.5155	848.119	1282.28	434.157	0.511906	638.257	944.128	305.871	0.479229	0.833697	1.13477	0.301075	14.7533	21.8468	7.09356	65714.1	55618.9	-10095.2	661.203	572.853	-88.3502	22.0401	19.0951	-2.94501	31.6077	32.6553	1.04766	15.3939	15.4526	0.0586974	34.9721	33.6614	-1.3107	49.751	56.9957	7.24475	65.5281	67.8959	2.36781	26.1	32.5	6.4
1	w	Hd19	137.723	133.941	-3.78217	133.075	167.041	33.9665	366.799	942.621	575.822	1.56986	471.7	582.662	110.961	0.235237	0.362232	0.878637	0.516405	9.3619	14.9935	5.63164	64899.3	71836.4	6937.09	815.747	885.476	69.7286	27.1916	29.5159	2.32429	55.7887	76.6133	20.8246	16.7819	18.8806	2.0987	33.7857	35.6648	1.87913	36.8051	16.8141	-19.991	49.6341	39.3939	-10.2402	29.4	26.6	-2.8
1	w	Hd30	169.84	181.002	11.162	231.689	242.987	11.2986	1647.38	939.566	-707.81	-0.429659	928.442	920.597	-7.84521		1.75335	0.875979	-0.877374	22.9156	20.1679	-2.7477	43489.5	51678.2	8188.67	637.325	706.187	68.862	21.2442	23.5396	2.2954	46.4298	42.8396	-3.59025	16.804	18.7149	1.91097	32.4798	33.8174	1.3377	8.65485	55.5095	46.8546	40.0382	43.0627	3.02454	27.8	32.9	5.1
1	w	Hd35	187.415	204.08	16.6647	249.183	248.434	-0.748636	631.178	251.264	-379.914	-0.601912	756.885	779.103	22.2177	0.0293541	0.534988	0.225817	-0.309171	16.5182	14.0785	-2.43961	65306.7	65225.9	-80.7414	897.347	862.155	-35.1918	29.9116	28.7385	-1.17306	118.771	101.935	-16.8364	22.2922	25.3707	3.0785	40.2725	44.2609	3.98844	61.5295	60.7046	-0.824891	52.0151	60.5499	8.53482	34.1	33.5	-0.6
1	w	Hd36	159.345	158.568	-0.777147	195.923	163.017	-32.9058	616.922	469.207	-147.716	-0.23944	529.718	506.931	-22.7877	-0.0430186	0.679732	0.446411	-0.233321	11.7906	10.9322	-0.858411	97963.8	67873.5	-30090.3	1340.46	925.067	-415.39	44.6819	30.8356	-13.8463	119.228	33.3726	-85.8552	22.1408	25.0984	2.95762	42.3539	45.9919	3.638	75.8986	96.1422	20.2435	52.0499	50.6999	-1.34993	31.3	30.7	-0.6
1	w	Hd38																					91839.5	79211.6	-12627.9	1199.88	1033.82	-166.065	39.9962	34.4607	-5.5355	81.6711	78.4573	-3.21376	19.4781	17.7364	-1.74169	39.305	36.4799	-2.82512	158.241	193.797	35.5567	128.501	122.496	-6.00542	37.5	43.5	6
1	w	Hd39	171.434	182.488	11.054	198.704	206.57	7.86684	795.683	1642.95	847.268	1.06483	682.893	856.852	173.959	0.254738	0.773092	1.66847	0.895377	15.885	21.9218	6.03681	105683	94548.6	-11133.9	1516.73	1176.36	-340.369	50.5577	39.212	-11.3456	160.023	75.9917	-84.0316	21.1285	22.791	1.66254	40.382	40.4992	0.117185	79.2795	28.4659	-50.8136	70.9819	50.0924	-20.8894	29.3	31	1.7
2	m	Hm02	202.409	240.635	38.2262	220.433	229.994	9.56115	901.989	1482.24	580.25	0.6433	864.096	1092.73	228.633	0.264592	0.778386	1.3217	0.543309	19.0833	26.4276	7.34429	99894.9	172704	72809.1	1251.97	2130.06	878.087	41.7324	71.002	29.2696	48.431	103.171	54.7397	25.705	27.7983	2.09334	42.533	47.2176	4.68469	11.0873	150.525	139.437	66.0297	72.4345	6.40478	37.6	42.2	4.6
2	m	Hm03	272.159	266.012	-6.14747	287.51	309.373	21.863	1414.28	1069.1	-345.185	-0.244071	981.592	1043.69	62.0948	0.0632593	1.4693	1.04877	-0.420528	23.4418	22.8721	-0.569727	70283.9	60722.9	-9560.93	976.149	1041.63	65.4837	32.5383	34.7211	2.18279	119.464	251.528	132.064	32.4219	28.7713	-3.65061	47.0502	42.0882	-4.96197	14.6295	27.4731	12.8436	26.2116	30.1967	3.98507	63.2	62.2	-1
2	m	Hm13	195.752	185.689	-10.0631	238.09	226.445	-11.6447	615.164	1480.02	864.853	1.40589	675.746	820.023	144.278	0.213509	0.645768	1.49217	0.846402	14.4412	22.4689	8.02766	71569.6	105149	33579.1	984.227	1094.1	109.87	32.8076	36.4699	3.66232	103.168	84.1371	-19.0308	16.5932	17.0872	0.493991	37.2434	38.6577	1.4143	169.907	178.507	8.59959	174.103	156.648	-17.4547	42.2	40.3	-1.9
2	m	Hm14	266.627	311.098	44.4718	296.165	319.488	23.3235									0.0490919	0.0297332	-0.0193587	0.861802	10.0328	9.171	73472.6	143643	70170.4	916.772	1608.47	691.698	30.5591	53.6157	23.0566	81.3965	196.276	114.879	19.4281	18.8269	-0.601228	36.1319	36.6955	0.563676	105.506	133.319	27.8126	67.2093	76.9666	9.75734	40.5	34.8	-5.7
2	m	Hm21	257.331	271.366	14.0358	291.749	297.809	6.06022	2157.95	345.213	-1812.74	-0.840027	1291	838.818	-452.185	-0.350258	2.17106	0.309434	-1.86163	31.5507	14.9069	-16.6438	39069.1	59838.3	20769.2	774.654	720.603	-54.051	25.8218	24.0201	-1.8017	169.333	58.0509	-111.282	25.3944	26.5828	1.18843	43.6963	43.4768	-0.219528	54.3695	63.9819	9.6124	60.9473	59.5687	-1.37859	54.9	58.8	3.9
2	m	Hm37	331.543	299.651	-31.8921	409.693	395.187	-14.5057	1466.7	2946.04	1479.34	1.00862	1107.44	1138.69	31.2488	0.0282171	1.53801	3.16367	1.62565	25.0613	33.7517	8.69043	97850.7	78440.1	-19410.6	1441.21	1018.33	-422.885	48.0404	33.9442	-14.0962	137.07	50.9911	-86.0789	31.8125	35.1976	3.38508	47.9801	53.543	5.56284	79.5543	66.364	-13.1903	55.863	52.0433	-3.81969	66.5	64.7	-1.8
2	m	Hm44	196.699	157.267	-39.4315	214.322	231.131	16.8088	1205.18	372.536	-832.648	-0.690889	861.955	504.047	-357.909	-0.415229	1.17949	0.383348	-0.796138	21.3294	9.33707	-11.9924	106408	70456.1	-35952.1	1685.58	1015.69	-669.883	56.1859	33.8565	-22.3294	113.83	57.007	-56.8225	24.0087	23.9351	-0.0736136	44.7191	42.385	-2.33407	84.7717	93.636	8.86427	86.0989	80.0429	-6.056	41.9	40.8	-1.1
2	m	Hm45	243.3	247.85	4.54989	288.499	324.694	36.1958	2108.92	1946.87	-162.046	-0.0768385	925.319	1027.03	101.712	0.109921	2.23982	2.02578	-0.214046	28.0006	27.6115	-0.389137	77054.8	81283.4	4228.55	984.397	963.544	-20.8532	32.8132	32.1181	-0.695105	83.0162	50.6255	-32.3907	21.7138	23.8145	2.1007	42.6572	45.2323	2.57515	57.3482	29.3603	-27.9879	51.4391	43.9151	-7.52404	61.1	58.5	-2.6
2	m	Hm46	308.916	318.144	9.22803	378.067	395.709	17.6414	1204.52	2494.59	1290.07	1.07103	1434.15	1499.91	65.7593	0.0458523	1.0195	2.26672	1.24722	31.5703	37.9905	6.42015	78104.3	70262.4	-7841.92	1037.42	1008.08	-29.3415	34.5806	33.6025	-0.978051	138.283	134.147	-4.13576	18.3883	17.7093	-0.679082	34.6243	34.0931	-0.531225	116.916	81.8373	-35.0783	59.0933	62.3604	3.26706	56.2	54	-2.2
2	m	Hm47	223.838	237.599	13.7614	338.265	286.219	-52.0462	794.681	1131.45	336.768	0.423778	885.447	1016.84	131.394	0.148393	0.75847	1.11165	0.35318	17.4943	22.7906	5.29636	73547.8	61178.7	-12369.1	945.486	717.708	-227.779	31.5162	23.9236	-7.59263	217.936	75.7469	-142.189	36.3972	37.2422	0.845069	53.3923	52.8415	-0.55077	26.2145	33.8161	7.60159	31.6712	29.4997	-2.17147	52.4	55.4	3
2	m	Hm49	306.361	275.721	-30.64	371.974	417.857	45.8831	1643.28	1532.4	-110.872	-0.0674702	1355.92	1201.93	-153.993	-0.113571	1.51285	1.62693	0.114083	32.7361	27.5804	-5.15562	110173	74350.7	-35822	1393.82	906.286	-487.534	46.4607	30.2095	-16.2511	246.629	123.784	-122.845	27.0723	27.5135	0.441198	43.9649	45.2101	1.24515	29.1158	6.29823	-22.8175	42.5403	35.6589	-6.88135	57.9	63.8	5.9
2	m	Hm50	238.053	258.593	20.54	249.753	298.543	48.7895	1634.95	1432.72	-202.227	-0.12369	831.061	848.012	16.9512	0.020397	1.73858	1.64755	-0.0910309	22.1775	22.2251	0.0475687	55355.1	56912.5	1557.35	653.738	721.025	67.2868	21.7913	24.0342	2.24289	97.4695	70.1129	-27.3566	25.0345	29.7433	4.70875	27.9601	51.1127	23.1526	135.667	31.3255	-104.341	45.404	41.8285	-3.57547	59.9	58.6	-1.3
2	w	Hd03	136.052	162.509	26.457	182.644	181.947	-0.697205	444.316	595.429	151.113	0.340103	552.542	578.516	25.9747	0.0470094	0.37591	0.601882	0.225972	11.4154	12.0447	0.629249	61280.8	70511.8	9231.02	708.425	901.463	193.038	23.6142	30.0488	6.43461	28.8784	60.0798	31.2014	17.9588	19.4767	1.51784	37.3021	37.2372	-0.0648704	81.8476	84.8325	2.98487	77.8973	67.0323	-10.865	29.6	29.6	0
2	w	Hd06	149.504	164.518	15.0145	215.372	218.771	3.39941	1298.87	636.108	-662.762	-0.51026	806.415	759.432	-46.9831	-0.0582617	1.25175	0.538904	-0.712848	20.2885	16.5951	-3.69343	64430.8	68163.4	3732.67	801.966	923.147	121.182	26.7322	30.7716	4.03939	64.891	72.5123	7.62134	21.9714	21.0126	-0.958785	39.0079	39.1828	0.174877	51.2306	112.434	61.2035	65.1234	81.7247	16.6014	35.8	36.3	0.5
2	w	Hd09	243.256	233.785	-9.47035	259.177	252.709	-6.46784	724.131	837.502	113.371	0.156561	897.087	740.488	-156.6	-0.174565	0.66521	0.794751	0.129541	18.3315	16.0097	-2.32173	61444	59298	-2145.97	780.365	816.017	35.6515	26.0122	27.2006	1.18838	70.7919	57.5995	-13.1923	21.696	22.4379	0.741969	40.2269	41.1115	0.884649	108.585	41.397	-67.1883	72.0461	54.0971	-17.949	49.4	46	-3.4
2	w	Hd12	175.503	170.524	-4.97874	201.738	207.273	5.53543	1017.95	643.432	-374.516	-0.367913	768.72	541.407	-227.313	-0.295704	1.01433	0.652218	-0.362117	18.2351	12.1502	-6.08491	67037.2	60680.8	-6356.44	822.426	770.651	-51.7751	27.4142	25.6884	-1.72584	70.9708	68.8025	-2.16836	16.541	16.6499	0.108871	31.2252	31.4341	0.20889	62.911	51.4291	-11.4819	36.1423	37.7007	1.5584	33.5	32.7	-0.8
2	w	Hd20	162.385	189.039	26.6543	184.993	220.767	35.7741	1383.78	1326.5	-57.2732	-0.041389	750.741	912.039	161.297	0.214851	1.40528	1.38523	-0.0200468	19.5731	21.4741	1.90099	66880.5	72507.7	5627.21	869.941	1181.65	311.713	28.998	39.3885	10.3904	40.6288	97.3701	56.7414	19.4221	17.8789	-1.54311	37.3036	34.1977	-3.1059	53.8677	32.9285	-20.9393	56.6001	47.5559	-9.04422	28.1	29.1	1
2	w	Hd22	215.186	217.889	2.70281	251.962	237.874	-14.0881	537.567	532.63	-4.9369		830.649	737.022	-93.6273	-0.112716	0.497602	0.519389	0.0217871	16.2394	14.4843	-1.75505	51488.5	35694.5	-15794	595.675	498.368	-97.3068	19.8558	16.6123	-3.24356	53.7337	33.7781	-19.9555	21.9146	20.2899	-1.62466	38.2072	36.7425	-1.46468	63.9047	87.1784	23.2737	67.4553	56.6533	-10.802	37.9	38.6	0.7
2	w	Hd23	244.534	234.681	-9.85325	258.175	244.823	-13.352	1515.29	1737.23	221.937	0.146465	1045.8	1012.45	-33.3497	-0.0318892	1.5988	1.68089	0.082089	25.6763	25.3421	-0.334216	42465.6	68657.8	26192.1	575.899	838.217	262.318	19.1966	27.9406	8.74392	28.5137	40.1805	11.6668	30.1913	27.0989	-3.09237	53.7721	53.3729	-0.399126	95.7862	183.222	87.4358	93.3479	122.209	28.8612	40.1	37.7	-2.4
2	w	Hd24	152.739	157.795	5.05541	171.751	182.995	11.244	899.632	1298.58	398.953	0.443462	702.141	789.033	86.8915	0.123752	0.858509	1.33654	0.478031	16.5219	19.7137	3.1918	62342.2	53106.9	-9235.3	771.458	651.395	-120.063	25.7153	21.7132	-4.0021	52.6787	64.236	11.5574	16.5409	16.522	-0.0188885	32.8044	31.7524	-1.05202	68.4612	107.721	39.26	66.7399	56.0983	-10.6416	28.5	32.5	4
2	w	Hd25	152.102	162.464	10.3624	156.372	188.316	31.9434									0.0683062	0.221161	0.152855	2.28839	9.34833	7.05994	52392	49313.3	-3078.71	665.754	667.426	1.67264	22.1918	22.2475	0.0557546	38.3636	52.3451	13.9815	15.1317	14.0561	-1.07554	30.6272	31.2016	0.574428	24.5995	16.9404	-7.65916	30.1567	45.3736	15.2169	27.7	30	2.3
2	w	Hd29	228.593	247.809	19.2157	314.596	324.667	10.0715	764.376	1304.17	539.796	0.706191	708.51	1071.63	363.119	0.512511	0.727026	1.22347	0.496447	14.3979	24.404	10.0061	53356.7	55642.5	2285.76	734.741	769.924	35.1835	24.4914	25.6641	1.17278	51.3983	88.8334	37.4351	18.2676	16.6132	-1.65437	35.0926	32.7174	-2.37523	103.177	46.5719	-56.605	53.5662	44.1146	-9.45154	46.6	46.9	0.3
2	w	Hd32	140.584	155.447	14.8631	172.514	195.132	22.6177	552.722	785.456	232.734	0.421069	607.054	625.646	18.5914	0.0306256	0.539489	0.740834	0.201345	12.6679	13.7692	1.10133	47597.9	52292.1	4694.22	640.588	688.381	47.7929	21.3529	22.946	1.5931	27.3398	45.296	17.9563	18.0789	20.9119	2.83299	34.315	38.0843	3.76932	33.6224	122.779	89.1568	51.1623	76.9314	25.7692	31.8	31.9	0.1
2	w	Hd42	152.462	165.223	12.7611	175.762	197.606	21.8436									0.371592	1.05998	0.688388	7.72044	19.3741	11.6536	49907.1	31788	-18119.1	710.957	410.786	-300.172	23.6986	13.6929	-10.0057	117.065	15.3476	-101.718	13.8348	14.7626	0.927868	30.0292	30.6631	0.633917	41.1022	87.942	46.8397	61.0689	67.5409	6.47198	34.6	34.1	-0.5
2	w	Hd43	154.152	127.978	-26.1743	163.506	120.984	-42.522	817.148	684.249	-132.899	-0.162637	576.869	465.498	-111.371	-0.193061	0.786812	0.654499	-0.132313	13.8408	11.317	-2.52387	54650.9	44804.3	-9846.59	796.981	619.128	-177.853	26.566	20.6376	-5.92844	83.6339	59.8435	-23.7905	15.1055	14.4287	-0.67678	32.0437	29.7768	-2.26685	76.207	61.0313	-15.1758	80.4178	68.9472	-11.4706	23.5	25	1.5
2	w	Hd45	195.636	211.292	15.6563	290.007	330.157	40.15	443.155	789.365	346.21	0.781238	648.931	887.315	238.384	0.367349	0.457608	0.720101	0.262492	12.4266	18.1398	5.71318	134191	132864	-1327.14	1656.83	1578.43	-78.3941	55.2275	52.6144	-2.61314	94.3245	69.9382	-24.3863	16.1164	18.8184	2.70199	33.6759	36.3704	2.69445	22.5839	89.7878	67.2039	48.867	86.6023	37.7353	35.6	38.8	3.2
[truncated: 61 more columns]
