# Supplementary material for: Effects of small-sided recreational team handball training on mechanical muscle function, body composition and bone mineralization in untrained young adults—A randomized controlled trial
Source: PLoS One. 2020 Nov 18;15(11):e0241359. doi: 10.1371/journal.pone.0241359 (PMC7673568; doi:10.1371/journal.pone.0241359)
Supplement: S2 Data — (XLSX) [file pone.0241359.s003.xlsx]

## Sheet: Raw-data
	Alder	Højde (cm)	Højde (m)	Vægt	Kondital	BMI			Alder	Højde (cm)	Højde (m)	Vægt	Kondital	BMI
1	22	176.5	1.765	123.4	27.85	39.6119		1	28	183.5	1.835	83.2	48.2	24.7088
1	23	187	1.87	76.5	50.65	21.8765		1	30	191.5	1.915	94.1	45	25.6597
1	28	175	1.75	96.8	34.75	31.6082		1	24	174	1.74	79.8	38.45	26.3575
1	25	180	1.8	78.3	44.75	24.1667		1	26	186.5	1.865	96.6	38.95	27.7728
1	27	199	1.99	128.2	39.2	32.3729		1	25	179	1.79	82.7	38.7	25.8107
1	20	182.5	1.825	62.1	46.85	18.6451		1	30	185	1.85	105.1	38.05	30.7085
1	25	184	1.84	84.4	50.15	24.9291		1	25	168	1.68	61.5	47.2	21.79
1	25	174.5	1.745	87.4	38.75	28.7026		1	23	194	1.94	86.6	44.65	23.0099
1	23	178	1.78	67.5	45.9	21.3041		1	29	186	1.86	114.7	28.85	33.1541
1	25	178	1.78	72.9	41.6	23.0085		1	23	184.5	1.845	64	47.6	18.8013
1	27	189.5	1.895	90.2	36.8	25.1182		1	23	194	1.94	96.4	44.85	25.6138
1	20	182	1.82	78	40.35	23.5479		1	23	181.5	1.815	82	37.7	24.892
1	21	189	1.89	81.3	50.9	22.7597		2	19	163.5	1.635	64.5	41.2	24.1282
1	28	176.5	1.765	88.4	37.6	28.3768		2	25	178	1.78	66.7	41.9	21.0516
2	23	177	1.77	94.8	37.1	30.2595		2	25	172.5	1.725	91	36.4	30.5818
2	23	171.5	1.715	66	41.3	22.4396		2	26	168.3	1.683	66.2	42	23.3717
2	28	168	1.68	85.2	40.6	30.1871		2	28	170.5	1.705	65.3	40.2	22.4628
2	21	174.5	1.745	86	32.5	28.2428		2	24	165.5	1.655	78	39.5	28.4773
2	24	176.5	1.765	70	43.9	22.4703		2	20	162	1.62	62.1	42	23.6626
2	28	160.5	1.605	68.4	35.6	26.5525		2	23	166.5	1.665	64.8	37.4	23.3747
2	22	165.5	1.655	73.6	39.4	26.8709		2	30	172.5	1.725	64.8	42.1	21.7769
2	25	172.5	1.725	72.2	35.8	24.2638		2	21	173.5	1.735	94.3	33	31.3266
2	24	173.5	1.735	61.1	40.4	20.2975		2	23	168	1.68	65.6	32.6	23.2426
2	26	171.5	1.715	64.9	40.9	22.0656		2	22	160.5	1.605	50.9	38.8	19.7591
2	20	164.5	1.645	72.7	35.9	26.866		2	23	173.5	1.735	72.5	31	24.0846
2	23	168.5	1.685	56.5	43	19.8998		2	28	172.5	1.725	85.3	35.6	28.6662
2	26	169.5	1.695	87.6	31.4	30.4905
2	22	165	1.65	69.7	31.6	25.6015
	24.0714	176.071	1.76071	80.1464	39.8393	25.8048			24.8462	175.954	1.75954	78.4115	39.6885	25.1633
	2.56657	8.60632	0.0860632	16.6156	5.85465	4.59199			3.06845	9.8285	0.098285	15.8106	5.0044	3.63612
	14								12
	14								14

## Sheet: Table_1
Table 1 Characteristics of study participants
Variable	THG	CON
Study participants (m/w)	28 (14/14) (50.0 %/50.0 %)	26 (12/14) (46.2 %/53.8 %)
Age (yrs)	24.1 ± 2.6	24.8 ± 3.1
Height (cm)	176.1 ± 8.6	176.0 ± 9.8
Weight (kg)	80.1 ± 16.6	78.4 ± 15.8
VO2peak (ml O2/kg/min)	39.8 ± 5.9	39.7 ± 5.0
