# Supplementary material for: Effects of small-sided recreational team handball training on mechanical muscle function, body composition and bone mineralization in untrained young adults—A randomized controlled trial
Source: PLoS One. 2020 Nov 18;15(11):e0241359. doi: 10.1371/journal.pone.0241359 (PMC7673568; doi:10.1371/journal.pone.0241359)
Supplement: S1 File — (XLSX) [file pone.0241359.s004.xlsx]

## Sheet: Table_2_Bodycomposition
BMC
Effect		Value	F	Hypothesis df	Error df	Sig.	Partial Eta Squared
Time * Group	Pillai's Trace	0.120899	7,151b	1	52	0.00998779	0.120899
	Wilks' Lambda	0.879101	7,151b	1	52	0.00998779	0.120899
	Hotelling's Trace	0.137526	7,151b	1	52	0.00998779	0.120899
	Roy's Largest Root	0.137526	7,151b	1	52	0.00998779	0.120899
FFM
Effect		Value	F	Hypothesis df	Error df	Sig.	Partial Eta Squared
Time * Group	Pillai's Trace	0.0806922	4,564b	1	52	0.0373712	0.0806922
	Wilks' Lambda	0.919308	4,564b	1	52	0.0373712	0.0806922
	Hotelling's Trace	0.087775	4,564b	1	52	0.0373712	0.0806922
	Roy's Largest Root	0.087775	4,564b	1	52	0.0373712	0.0806922
Fatpercentage
Effect		Value	F	Hypothesis df	Error df	Sig.	Partial Eta Squared
Time * Group	Pillai's Trace	0.088418	5,044b	1	52	0.0289913	0.088418
	Wilks' Lambda	0.911582	5,044b	1	52	0.0289913	0.088418
	Hotelling's Trace	0.096994	5,044b	1	52	0.0289913	0.088418
	Roy's Largest Root	0.096994	5,044b	1	52	0.0289913	0.088418
BMC legs
Effect		Value	F	Hypothesis df	Error df	Sig.	Partial Eta Squared
Time * Group	Pillai's Trace	0.149985	9,175b	1	52	0.00381406	0.149985
	Wilks' Lambda	0.850015	9,175b	1	52	0.00381406	0.149985
	Hotelling's Trace	0.176449	9,175b	1	52	0.00381406	0.149985
	Roy's Largest Root	0.176449	9,175b	1	52	0.00381406	0.149985
FFM legs
Effect		Value	F	Hypothesis df	Error df	Sig.	Partial Eta Squared
Time * Group	Pillai's Trace	0.04717	2,574b	1	52	0.114671	0.04717
	Wilks' Lambda	0.95283	2,574b	1	52	0.114671	0.04717
	Hotelling's Trace	0.0495052	2,574b	1	52	0.114671	0.04717
	Roy's Largest Root	0.0495052	2,574b	1	52	0.114671	0.04717
Total BMD
Effect		Value	F	Hypothesis df	Error df	Sig.	Partial Eta Squared
Time * Group	Pillai's Trace	0.00629395	,329b	1	52	0.568511	0.00629395
	Wilks' Lambda	0.993706	,329b	1	52	0.568511	0.00629395
	Hotelling's Trace	0.00633381	,329b	1	52	0.568511	0.00629395
	Roy's Largest Root	0.00633381	,329b	1	52	0.568511	0.00629395
Tscore
Time * Group	Pillai's Trace	0.00554597	,284b	1	51	0.596134	0.00554597
	Wilks' Lambda	0.994454	,284b	1	51	0.596134	0.00554597
	Hotelling's Trace	0.0055769	,284b	1	51	0.596134	0.00554597
	Roy's Largest Root	0.0055769	,284b	1	51	0.596134	0.00554597
Hip BMD
Effect		Value	F	Hypothesis df	Error df	Sig.	Partial Eta Squared
Time * Group	Pillai's Trace	0.299876	21,844b	1	51	2.19828e-05	0.299876
	Wilks' Lambda	0.700124	21,844b	1	51	2.19828e-05	0.299876
	Hotelling's Trace	0.428318	21,844b	1	51	2.19828e-05	0.299876
	Roy's Largest Root	0.428318	21,844b	1	51	2.19828e-05	0.299876
Hip T-score
Effect		Value	F	Hypothesis df	Error df	Sig.	Partial Eta Squared
Time * Group	Pillai's Trace	0.26371	18,266b	1	51	8.40792e-05	0.26371
	Wilks' Lambda	0.73629	18,266b	1	51	8.40792e-05	0.26371
	Hotelling's Trace	0.35816	18,266b	1	51	8.40792e-05	0.26371
	Roy's Largest Root	0.35816	18,266b	1	51	8.40792e-05	0.26371

## Sheet: Table_3_stengthbalance
Qcon
Effect		Value	F	Hypothesis df	Error df	Sig.	Partial Eta Squared
Time * Group	Pillai's Trace	0.00912201	,442b	1	48	0.509394	0.00912201
	Wilks' Lambda	0.990878	,442b	1	48	0.509394	0.00912201
	Hotelling's Trace	0.00920599	,442b	1	48	0.509394	0.00912201
	Roy's Largest Root	0.00920599	,442b	1	48	0.509394	0.00912201
Qisom
Effect		Value	F	Hypothesis df	Error df	Sig.	Partial Eta Squared
Time * Group	Pillai's Trace	0.00897442	,444b	1	49	0.508452	0.00897442
	Wilks' Lambda	0.991026	,444b	1	49	0.508452	0.00897442
	Hotelling's Trace	0.00905569	,444b	1	49	0.508452	0.00897442
	Roy's Largest Root	0.00905569	,444b	1	49	0.508452	0.00897442
RFD0-50
Effect		Value	F	Hypothesis df	Error df	Sig.	Partial Eta Squared
Time * Group	Pillai's Trace	0.00385278	,174b	1	45	0.678525	0.00385278
	Wilks' Lambda	0.996147	,174b	1	45	0.678525	0.00385278
	Hotelling's Trace	0.00386768	,174b	1	45	0.678525	0.00385278						d
	Roy's Largest Root	0.00386768	,174b	1	45	0.678525	0.00385278
RFD0-200
Effect		Value	F	Hypothesis df	Error df	Sig.	Partial Eta Squared
Time * Group	Pillai's Trace	0.0411345	1,930b	1	45	0.171545	0.0411345
	Wilks' Lambda	0.958866	1,930b	1	45	0.171545	0.0411345
	Hotelling's Trace	0.0428991	1,930b	1	45	0.171545	0.0411345
	Roy's Largest Root	0.0428991	1,930b	1	45	0.171545	0.0411345
Sway area
Effect		Value	F	Hypothesis df	Error df	Sig.	Partial Eta Squared
Time * Group	Pillai's Trace	0.0310481	1,634b	1	51	0.206912	0.0310481
	Wilks' Lambda	0.968952	1,634b	1	51	0.206912	0.0310481
	Hotelling's Trace	0.032043	1,634b	1	51	0.206912	0.0310481
	Roy's Largest Root	0.032043	1,634b	1	51	0.206912	0.0310481
Sway length
Effect		Value	F	Hypothesis df	Error df	Sig.	Partial Eta Squared
Time * Group	Pillai's Trace	0.0259229	1,357b	1	51	0.249434	0.0259229
	Wilks' Lambda	0.974077	1,357b	1	51	0.249434	0.0259229
	Hotelling's Trace	0.0266128	1,357b	1	51	0.249434	0.0259229
	Roy's Largest Root	0.0266128	1,357b	1	51	0.249434	0.0259229
JH
Effect		Value	F	Hypothesis df	Error df	Sig.	Partial Eta Squared
Time * Group	Pillai's Trace	0.00473115	,242b	1	51	0.624565	0.00473115
	Wilks' Lambda	0.995269	,242b	1	51	0.624565	0.00473115
	Hotelling's Trace	0.00475364	,242b	1	51	0.624565	0.00473115
	Roy's Largest Root	0.00475364	,242b	1	51	0.624565	0.00473115
Ppeak
Effect		Value	F	Hypothesis df	Error df	Sig.	Partial Eta Squared
Time * Group	Pillai's Trace	0.00325456	,167b	1	51	0.684927	0.00325456
	Wilks' Lambda	0.996745	,167b	1	51	0.684927	0.00325456
	Hotelling's Trace	0.00326519	,167b	1	51	0.684927	0.00325456
	Roy's Largest Root	0.00326519	,167b	1	51	0.684927	0.00325456

## Sheet: Table_4_musclefibrecomposition
Type I	Fibre type distribution
Effect		Value	F	Hypothesis df	Error df	Sig.	Partial Eta Squared
Time * Group	Pillai's Trace	0.00180531	,033b	1	18	0.858832	0.00180531
	Wilks' Lambda	0.998195	,033b	1	18	0.858832	0.00180531
	Hotelling's Trace	0.00180858	,033b	1	18	0.858832	0.00180531
	Roy's Largest Root	0.00180858	,033b	1	18	0.858832	0.00180531
Type IIA	Fibre type distribution
Effect		Value	F	Hypothesis df	Error df	Sig.	Partial Eta Squared
Time * Group	Pillai's Trace	0.0337748	,629b	1	18	0.437982	0.0337748
	Wilks' Lambda	0.966225	,629b	1	18	0.437982	0.0337748
	Hotelling's Trace	0.0349554	,629b	1	18	0.437982	0.0337748
	Roy's Largest Root	0.0349554	,629b	1	18	0.437982	0.0337748
Type IIX	Fibre type distribution
Effect		Value	F	Hypothesis df	Error df	Sig.	Partial Eta Squared
Time * Group	Pillai's Trace	0.0118624	,216b	1	18	0.647611	0.0118624
	Wilks' Lambda	0.988138	,216b	1	18	0.647611	0.0118624
	Hotelling's Trace	0.0120048	,216b	1	18	0.647611	0.0118624
	Roy's Largest Root	0.0120048	,216b	1	18	0.647611	0.0118624
Type I	Fibre area percentage distribution
Effect		Value	F	Hypothesis df	Error df	Sig.	Partial Eta Squared
Time * Group	Pillai's Trace	0.0030636	,037b	1	12	0.850929	0.0030636
	Wilks' Lambda	0.996936	,037b	1	12	0.850929	0.0030636
	Hotelling's Trace	0.00307302	,037b	1	12	0.850929	0.0030636
	Roy's Largest Root	0.00307302	,037b	1	12	0.850929	0.0030636
Type IIA	Fibre area percentage distribution
Time * Group	Pillai's Trace	0.0235849	,290b	1	12	0.600158	0.0235849
	Wilks' Lambda	0.976415	,290b	1	12	0.600158	0.0235849
	Hotelling's Trace	0.0241546	,290b	1	12	0.600158	0.0235849
	Roy's Largest Root	0.0241546	,290b	1	12	0.600158	0.0235849
Type IIX	Fibre area percentage distribution
Effect		Value	F	Hypothesis df	Error df	Sig.	Partial Eta Squared
Time * Group	Pillai's Trace	0.0165513	,202b	1	12	0.661154	0.0165513
	Wilks' Lambda	0.983449	,202b	1	12	0.661154	0.0165513
	Hotelling's Trace	0.0168299	,202b	1	12	0.661154	0.0165513
	Roy's Largest Root	0.0168299	,202b	1	12	0.661154	0.0165513
Type I	Fibre type cross sectional area
Effect		Value	F	Hypothesis df	Error df	Sig.	Partial Eta Squared
Time * Group	Pillai's Trace	0.115915	1,573b	1	12	0.233604	0.115915
	Wilks' Lambda	0.884085	1,573b	1	12	0.233604	0.115915
	Hotelling's Trace	0.131112	1,573b	1	12	0.233604	0.115915
	Roy's Largest Root	0.131112	1,573b	1	12	0.233604	0.115915
Type IIA	Fibre type cross sectional area
Effect		Value	F	Hypothesis df	Error df	Sig.	Partial Eta Squared
Time * Group	Pillai's Trace	0.0292697	,362b	1	12	0.558686	0.0292697
	Wilks' Lambda	0.97073	,362b	1	12	0.558686	0.0292697
	Hotelling's Trace	0.0301523	,362b	1	12	0.558686	0.0292697
	Roy's Largest Root	0.0301523	,362b	1	12	0.558686	0.0292697
Type IIX	Fibre type cross sectional area
Effect		Value	F	Hypothesis df	Error df	Sig.	Partial Eta Squared
Time * Group	Pillai's Trace	0.0195078	,239b	1	12	0.633918	0.0195078
	Wilks' Lambda	0.980492	,239b	1	12	0.633918	0.0195078
	Hotelling's Trace	0.0198959	,239b	1	12	0.633918	0.0195078
	Roy's Largest Root	0.0198959	,239b	1	12	0.633918	0.0195078
cap pr. fiber
Effect		Value	F	Hypothesis df	Error df	Sig.	Partial Eta Squared
Time * Group	Pillai's Trace	0.0121378	,147b	1	12	0.707708	0.0121378
	Wilks' Lambda	0.987862	,147b	1	12	0.707708	0.0121378
	Hotelling's Trace	0.012287	,147b	1	12	0.707708	0.0121378
	Roy's Largest Root	0.012287	,147b	1	12	0.707708	0.0121378
cap pr. mm2
Effect		Value	F	Hypothesis df	Error df	Sig.	Partial Eta Squared
Time * Group	Pillai's Trace	0.00364269	,044b	1	12	0.837606	0.00364269
	Wilks' Lambda	0.996357	,044b	1	12	0.837606	0.00364269
	Hotelling's Trace	0.00365601	,044b	1	12	0.837606	0.00364269
	Roy's Largest Root	0.00365601	,044b	1	12	0.837606	0.00364269

## Sheet: Paired sample t-test THG
Paired Samples Test
		Paired Differences					t	df	Sig. (2-tailed)
		Mean	Std. Deviation	Std. Error Mean	95% Confidence Interval of the Difference
					Lower	Upper
Pair 1	Qcon_peak_pre - Qcon_peak_post	-9.24407	26.0861	5.32481	-20.2593	1.77114	-1.73604	23	0.0959366
Pair 2	Qisom_peak_pre - Qisom_peak_post	-5.02835	25.6525	5.1305	-15.6172	5.56048	-0.980089	24	0.336819
Pair 3	Qsiom_RFD0to50_pre - Qsiom_RFD0to50_post	-68.0332	663.279	132.656	-341.821	205.755	-0.512856	24	0.612741
Pair 4	Qsiom_RFD0to200_pre - Qsiom_RFD0to200_post	-90.5727	175.851	35.1702	-163.16	-17.985	-2.57527	24	0.0166057
Pair 5	Qsom_IMP0to50_pre - Qsom_IMP0to50_post	-0.0551034	0.712306	0.142461	-0.349129	0.238922	-0.386796	24	0.702316
Pair 6	Qsom_IMP0to200_pre - Qsom_IMP0to200_post	-1.95026	6.18406	1.23681	-4.50291	0.602392	-1.57685	24	0.127922
Pair 7	Swayarea_pre - Swayarea_post	4896.26	16151.5	3108.35	-1493.05	11285.6	1.57519	26	0.127303
Pair 8	Swaylength_pre - Swaylength_post	84.0797	216.827	41.7283	-1.6941	169.854	2.01493	26	0.0543615
Pair 9	Velocity_pre - Velocity_post	2.80266	7.22756	1.39094	-0.05647	5.66179	2.01493	26	0.0543615
Pair 10	Swayelipse_pre - Swayelipse_post	7.3282	48.9172	9.41412	-12.0228	26.6792	0.778426	26	0.443345
Pair 11	JH_pre - JH_post	-0.607407	2.11313	0.406672	-1.44333	0.22852	-1.4936	26	0.147317
Pair 12	Ppeak_pre - Ppeak_post	-0.651852	2.63765	0.507616	-1.69527	0.391569	-1.28414	26	0.210418
Pair 13	CMJ_RFD0to50_pre - CMJ_RFD0to50_post	9.77778	43.4852	8.36873	-7.42439	26.9799	1.16837	26	0.253259
Pair 14	LLS_pre - LLS_post	-0.192593	28.7627	5.53538	-11.5707	11.1856	-0.034793	26	0.972511
Pair 15	HG_1RM_pre - HG_1RM_post	-0.835714	4.78765	0.904782	-2.69217	1.02074	-0.923664	27	0.363843
Pair 16	BMC_pre - BMC_post	-31.8643	49.5211	9.35861	-51.0666	-12.662	-3.40481	27	0.00208462
Pair 17	FFM_pre - FFM_post	-1155.85	1051.58	198.731	-1563.61	-748.085	-5.81615	27	3.43902e-06
Pair 18	Fatpercentage_pre - Fatpercentage_post	1.21786	1.55779	0.294394	0.61381	1.8219	4.13682	27	0.000307884
Pair 19	BMC_legs_pre - BMC_legs_post	-12.6607	15.8234	2.99034	-18.7964	-6.52504	-4.23387	27	0.000237776
Pair 20	FFM_legs_pre - FFM_legs_post	-484.121	550.087	103.957	-697.423	-270.82	-4.65695	27	7.65741e-05
Pair 21	type_type_I_Iic_pre - type_type_I_Iic_post	6.80909	17.3828	5.24112	-4.86886	18.487	1.29917	10	0.223041
Pair 22	type_type_Iia_pre - type_type_Iia_post	-3.14545	13.6635	4.11969	-12.3247	6.0338	-0.763516	10	0.462788
Pair 23	type_type_Iiax_pre - type_type_Iiax_post	-5.08182	5.92601	1.78676	-9.06297	-1.10067	-2.84415	10	0.0174239
Pair 24	type_type_Iix_pre - type_type_Iix_post	1.36364	10.6205	3.20219	-5.7713	8.49857	0.425844	10	0.679241
Pair 25	type_type_II_pre - type_type_II_post	-6.80909	17.3828	5.24112	-18.487	4.86886	-1.29917	10	0.223041
Pair 26	type_major_type_I_pre - type_major_type_I_post	7.78182	16.8528	5.08132	-3.54006	19.1037	1.53146	10	0.156658
Pair 27	type_major_type_Iia_pre - type_major_type_Iia_post	-6.60909	12.9784	3.91314	-15.3281	2.10992	-1.68895	10	0.122115
Pair 28	type_major_type_Iix_pre - type_major_type_Iix_post	-1.14545	11.7032	3.52865	-9.00777	6.71686	-0.324616	10	0.75216
Pair 29	type_number_of_fibers_pre - type_number_of_fibers_post	37.2727	29.083	8.76884	17.7345	56.8109	4.25059	10	0.00168794
Pair 30	area_type_I_Iic_pre - area_type_I_Iic_post	-1.84286	15.7001	5.93408	-16.363	12.6773	-0.310555	6	0.766644
Pair 31	area_major_type_I_pre - area_major_type_I_post	-0.0142857	14.8573	5.61552	-13.755	13.7264	-0.00254397	6	0.998053
Pair 32	area_major_type_Iia_pre - area_major_type_Iia_post	-4.72857	15.3829	5.81417	-18.9553	9.4982	-0.813283	6	0.447119
Pair 33	area_major_type_Iix_pre - area_major_type_Iix_post	4.74286	9.00867	3.40496	-3.58878	13.0745	1.39293	6	0.213063
Pair 34	area_number_of_fibers_pre - area_number_of_fibers_post	21	49.9967	18.897	-25.2392	67.2392	1.11129	6	0.30898
Pair 35	Cap_pr_fiber_pre - Cap_pr_fiber_post	-0.127143	0.758259	0.286595	-0.828416	0.57413	-0.443632	6	0.672858
Pair 36	Cap_pr_mm2_pre - Cap_pr_mm2_post	4.14286	127.022	48.0096	-113.332	121.618	0.0862922	6	0.934042
Pair 37	Cap_number_of_fibers_pre - Cap_number_of_fibers_post	21	49.9967	18.897	-25.2392	67.2392	1.11129	6	0.30898
Pair 38	area_type_Iia_pre - area_type_Iia_post	-1.71429	18.2835	6.9105	-18.6237	15.1951	-0.24807	6	0.812352
Pair 39	area_type_Iiax_pre - area_type_Iiax_post	-2.35714	5.22681	1.97555	-7.19113	2.47685	-1.19316	6	0.277843
Pair 40	area_type_Iix_pre - area_type_Iix_post	5.92857	8.55642	3.23402	-1.9848	13.8419	1.83319	6	0.116473
Pair 41	area_type_II_pre - area_type_II_post	1.84286	15.7001	5.93408	-12.6773	16.363	0.310555	6	0.766644
Pair 1	Total_BMD_pre - Total_BMD_post	-0.00307143	0.022181	0.00419181	-0.0116723	0.00552945	-0.732722	27	0.470042
Pair 2	Total_Tscore_pre - Total_tscore_post	-0.0428571	0.22514	0.0425474	-0.130157	0.0444429	-1.00728	27	0.322742
Pair 3	Hip_BMD_pre - Hip_BMD_post	-0.0174643	0.0170825	0.0032283	-0.0240882	-0.0108404	-5.40975	27	1.01488e-05
Pair 4	Hip_Tscore_pre - Hip_Tscore_post	-0.128571	0.135693	0.0256436	-0.181188	-0.075955	-5.01377	27	2.9349e-05
Pair 1	Area_major_typeI_pre - Area_major_typeI_post	-1326.43	1756.26	663.805	-2950.7	297.844	-1.99822	6	0.0926545
Pair 2	Area_major_typeIIa_pre - Area_major_typeIIa_post	-813.571	3145.01	1188.7	-3722.22	2095.08	-0.68442	6	0.519257
Pair 3	Area_major_typeIIx_pre - Area_major_typeIIx_post	781.286	3595.46	1358.96	-2543.96	4106.53	0.574916	6	0.586243

## Sheet: Paired sample t-test CON
Paired Samples Test
		Paired Differences					t	df	Sig. (2-tailed)
		Mean	Std. Deviation	Std. Error Mean	95% Confidence Interval of the Difference
					Lower	Upper
Pair 1	Qcon_peak_pre - Qcon_peak_post	-4.80404	21.0464	4.12753	-13.3048	3.69678	-1.1639	25	0.255453
Pair 2	Qisom_peak_pre - Qisom_peak_post	-9.74546	24.9185	4.88693	-19.8103	0.319353	-1.99419	25	0.057146
Pair 3	Qsiom_RFD0to50_pre - Qsiom_RFD0to50_post	-107.916	658.555	129.153	-373.912	158.08	-0.835564	25	0.411315
Pair 4	Qsiom_RFD0to200_pre - Qsiom_RFD0to200_post	-59.6482	246.744	48.3904	-159.31	40.0137	-1.23264	25	0.229175
Pair 5	Qsom_IMP0to50_pre - Qsom_IMP0to50_post	-0.109182	0.668802	0.131163	-0.379317	0.160953	-0.832418	25	0.413055
Pair 6	Qsom_IMP0to200_pre - Qsom_IMP0to200_post	-1.33807	6.77663	1.32901	-4.07521	1.39907	-1.00682	25	0.323668
Pair 7	Swayarea_pre - Swayarea_post	-2616.03	25725.6	5045.2	-13006.8	7774.76	-0.518519	25	0.608656
Pair 8	Swaylength_pre - Swaylength_post	-3.19558	320.539	62.8629	-132.664	126.273	-0.0508341	25	0.959862
Pair 9	Velocity_pre - Velocity_post	-0.106519	10.6846	2.09543	-4.42214	4.2091	-0.0508341	25	0.959862
Pair 10	Swayelipse_pre - Swayelipse_post	11.4422	66.1097	12.9652	-15.2601	38.1445	0.882535	25	0.385895
Pair 11	JH_pre - JH_post	-0.323413	1.94754	0.381944	-1.11004	0.463215	-0.846756	25	0.405164
Pair 12	Ppeak_pre - Ppeak_post	-1.11356	5.07734	0.995748	-3.16435	0.937219	-1.11832	25	0.274062
Pair 13	CMJ_RFD0to50_pre - CMJ_RFD0to50_post	-9.59457	52.3792	10.2724	-30.751	11.5618	-0.934014	25	0.359231
Pair 14	LLS_pre - LLS_post	-1.02017	14.2213	2.78903	-6.76428	4.72393	-0.365782	25	0.717605
Pair 15	HG_1RM_pre - HG_1RM_post	-0.242308	2.73732	0.536833	-1.34794	0.863321	-0.451365	25	0.655618
Pair 16	BMC_pre - BMC_post	-1.14231	32.4166	6.35741	-14.2356	11.951	-0.179681	25	0.858851
Pair 17	FFM_pre - FFM_post	-535.915	1080.2	211.844	-972.217	-99.6142	-2.52976	25	0.0180899
Pair 18	Fatpercentage_pre - Fatpercentage_post	0.234615	1.61813	0.317342	-0.418963	0.888193	0.739314	25	0.466602
Pair 19	BMC_legs_pre - BMC_legs_post	4.23462	24.5249	4.80973	-5.67121	14.1404	0.880427	25	0.387014
Pair 20	FFM_legs_pre - FFM_legs_post	-254.735	496.351	97.3425	-455.215	-54.254	-2.61689	25	0.0148416
Pair 21	type_type_I_Iic_pre - type_type_I_Iic_post	6.41111	11.6055	3.86851	-2.5097	15.3319	1.65725	8	0.136057
Pair 22	type_type_Iia_pre - type_type_Iia_post	-2.76667	11.1599	3.71995	-11.3449	5.81156	-0.743737	8	0.478308
Pair 23	type_type_Iiax_pre - type_type_Iiax_post	0.588889	9.46618	3.15539	-6.68746	7.86524	0.186629	8	0.856597
Pair 24	type_type_Iix_pre - type_type_Iix_post	-4.22222	14.7699	4.92329	-15.5754	7.13091	-0.857601	8	0.416064
Pair 25	type_type_II_pre - type_type_II_post	-6.42222	11.6211	3.87369	-15.355	2.51053	-1.65791	8	0.135923
Pair 26	type_major_type_I_pre - type_major_type_I_post	6.58889	11.4822	3.8274	-2.23712	15.4149	1.7215	8	0.123464
Pair 27	type_major_type_Iia_pre - type_major_type_Iia_post	-2.64444	8.22711	2.74237	-8.96836	3.67947	-0.964292	8	0.363139
Pair 28	type_major_type_Iix_pre - type_major_type_Iix_post	-3.93333	15.1456	5.04854	-15.5753	7.70863	-0.779103	8	0.458344
Pair 29	type_number_of_fibers_pre - type_number_of_fibers_post	7.44444	48.0367	16.0122	-29.4799	44.3687	0.464922	8	0.65438
Pair 30	area_type_I_Iic_pre - area_type_I_Iic_post	-1.88571	16.3618	6.18417	-17.0178	13.2464	-0.304926	6	0.770723
Pair 31	area_type_Iia_pre - area_type_Iia_post	-2.45714	15.9258	6.01937	-17.186	12.2717	-0.408206	6	0.69729
Pair 32	area_type_Iiax_pre - area_type_Iiax_post	4.02857	8.37889	3.16692	-3.7206	11.7777	1.27208	6	0.250421
Pair 33	area_type_Iix_pre - area_type_Iix_post	0.3	9.71374	3.67145	-8.68371	9.28371	0.0817116	6	0.937534
Pair 34	area_type_II_pre - area_type_II_post	1.88571	16.3618	6.18417	-13.2464	17.0178	0.304926	6	0.770723
Pair 35	area_major_type_I_pre - area_major_type_I_post	-1.58571	15.7484	5.95233	-16.1505	12.9791	-0.266402	6	0.798848
Pair 36	area_major_type_Iia_pre - area_major_type_Iia_post	-0.685714	12.5734	4.75231	-12.3142	10.9428	-0.144291	6	0.889996
Pair 37	area_major_type_Iix_pre - area_major_type_Iix_post	2.32857	10.9942	4.15542	-7.83937	12.4965	0.56037	6	0.595515
Pair 38	area_number_of_fibers_pre - area_number_of_fibers_post	40.1429	36.2327	13.6947	6.63319	73.6525	2.93127	6	0.0262436
Pair 39	Cap_pr_fiber_pre - Cap_pr_fiber_post	0.00714286	0.530243	0.200413	-0.48325	0.497535	0.0356407	6	0.972725
Pair 40	Cap_pr_mm2_pre - Cap_pr_mm2_post	15.7143	72.3158	27.3328	-51.1667	82.5952	0.574924	6	0.586238
Pair 41	Cap_number_of_fibers_pre - Cap_number_of_fibers_post	40.1429	36.2327	13.6947	6.63319	73.6525	2.93127	6	0.0262436
Pair 1	Total_BMD_pre - Total_BMD_post	-0.00016	0.0185779	0.00371559	-0.0078286	0.0075086	-0.0430618	24	0.966009
Pair 2	Total_Tscore_pre - Total_tscore_post	-0.012	0.19218	0.0384361	-0.0913282	0.0673282	-0.312207	24	0.75758
Pair 3	Hip_BMD_pre - Hip_BMD_post	0.00132	0.011183	0.0022366	-0.00329612	0.00593612	0.59018	24	0.560586
Pair 4	Hip_Tscore_pre - Hip_Tscore_post	0.016	0.106771	0.0213542	-0.0280728	0.0600728	0.749269	24	0.460977
Pair 1	Area_major_typeI_pre - Area_major_typeI_post	-82.1429	1950.79	737.331	-1886.33	1722.04	-0.111406	6	0.914928
Pair 2	Area_major_typeIIa_pre - Area_major_typeIIa_post	29.5714	1965.19	742.773	-1787.93	1847.07	0.0398122	6	0.969535
Pair 3	Area_major_typeIIx_pre - Area_major_typeIIx_post	61	1511.25	571.198	-1336.67	1458.67	0.106793	6	0.918434
